# Supplementary material for: Induced Pluripotent Stem Cells to Understand Mucopolysaccharidosis. I: Demonstration of a Migration Defect in Neural Precursors
Source: Cells. 2020 Dec 3;9(12):2593. doi: 10.3390/cells9122593 (PMC7761689; doi:10.3390/cells9122593)
Supplement: Supplementary file 1 [file cells-09-02593-s001.zip]

Archive with 1 entries (1 files):
- Supplementary Video S1.pptx
